# Supplementary material for: TECPR1 promotes aggrephagy by direct recruitment of LC3C autophagosomes to lysosomes
Source: Nat Commun. 2020 Jun 12;11:2993. doi: 10.1038/s41467-020-16689-5 (PMC7293217; doi:10.1038/s41467-020-16689-5)
Supplement: Supplementary file 15 — Source Data [file 41467_2020_16689_MOESM15_ESM.xlsx]

## Sheet: Figure 1a
Fig 1a: Streptavidin pull-down, input HA

## Sheet: Figure 1c
Fig1c:Number of GFP-hATG8 puncta in wt or TECPR1KO cells (n > 50 cells)
	wt	TECPR1-/-	wt	TECPR1-/-	TECPR1-/- + RFP-TECPR1	wt	TECPR1-/-	TECPR1-/- + RFP-TECPR1	wt	TECPR1-/-	wt	TECPR1-/-	wt	TECPR1-/-	TECPR1-/- + RFP-TECPR1
	LC3A	LC3A	LC3B	LC3B	LC3B	LC3C	LC3C	LC3C	GABARAP	GABARAP	GABARAPL1	GABARAPL1	GABARAPL2	GABARAPL2	GABARAPL2
	5	29	15	20	3	21	81	230	3	2	5	4	3	4	3
	16	14	16	7	6	67	52	21	1	3	11	20	1	26	1
	23	3	10	4	2	39	27	20	4	28	1	7	4	6	4
	44	5	14	14	5	30	63	33	2	13	13	5	2	4	1
	4	20	28	26	7	24	179	34	1	5	6	5	2	1	2
	7	19	15	4	33	60	149	19	1	4	1	7	2	3	8
	11	14	17	5	21	36	96	10	1	4	11	7	2	29	2
	29	17	10	27	4	25	94	94	5	8	3	5	4	2	3
	11	11	10	2	4	60	81	60	4	17	2	9	6	8	3
	14	21	3	8	13	103	60	19	1	5	3	10	5	3	4
	21	12	13	8	40	90	66	83	2	4	3	13	1	14	1
	28	19	20	6	13	44	39	114	5	4	15	1	6	30	1
	14	5	18	2	9	28	20	54	6	8	38	4	2	13	4
	13	12	16	26	4	16	73	45	8	5	19	17	1	25	1
	13	22	21	7	9	21	121	18	6	13	2	12	2	19	10
	17	26	2	9	3	13	86	85	5	15	12	9	1	6	2
	7	17	4	3	3	97	35	55	6	16	4	23	7	11	2
	7	26	3	20	25	36	271	56	8	29	20	4	6	9	1
	27	13	4	30	3	15	67	14	7	8	10	3	10	7	32
	22	28	15	22	4	21	79	14	5	4	6	2	10	16	7
	8	29	3	8	4	67	89	6	4	8	1	8	8	7	10
	20	32	8	6	1	111	76	7	17	8	9	7	2	14	27
	11	17	1	18	14	128	40	56	6	7	12	12	4	13	1
	40	34	6	3	1	113	104	47	3	9	15	10	3	8	2
	9	38	8	5	4	59	60	30	2	5	26	7	7	10	1
	18	50	15	1	6	36	119	24	2	5	20	19	5	1	1
	16	45	13	5	6	26	182	81	7	10	21	19	2	8	1
	25	21	10	5	11	19	28	35	3	22	7	6	2	5	1
	25	51	13	5	13	29	135	56	1	2	21	27	4	5	6
	16	36	12	8	4	63	72	16	6	19	8	13	3	4	1
	10	19	8	8	2	70	127	20	2	8	11	10	11	8	14
	4	13	12	3	3	82	206	63	8	5	7	18	2	3	2
	22	27	7	4	1	46	152	35	12	28	18	14	2	5	5
	24	29	20	1	3	81	70	74	6	11	2	14	2	2	4
	24	11	20	10	5	117	126	113	3	4	15	7	1	7	5
	9	8	8	7	9	40	66	65	4	10	3	15	5	2	3
	2	12	9	5	2	22	64	37	51	34	10	7	1	6	3
	12	27	6	4	13	39	41	63	16	15	30	10	2	8	4
	7	7	10	3	3	86	40	108	34	4	6	7	3	6	6
	13	22	7	4	13	46	70	173	17	5	28	30	11	15	2
	25	37	21	9	12	63	135	119	17	3	37	18	2	7	6
	20	21	4	7	14	33	141	79	13	26	37	25	1	3	5
	25	17	12	8	34	20	226	93	32	25	28	5	3	4	4
	14	26	20	7	9	21	110	93	34	8	34	8	1	9	1
	12	9	20	3	25	14	169	34	14	10	38	5	2	6	6
	49	10	19	4	32	87	77	44	28	33	32	11	2	7	2
	48	16	12	6	3	92	89	52	21	31	36	4	5	31	1
	56	41	19	5	19	97	98	35	5	9	--	4	4	10	1
	62	36	19	6	17	251	114	76	11	11	--	5	1	4	3
	32	16	10	10	4	138	142	81	11	19	--	--	2	16	3
	26	21	14	5	23	--	96	58	8	11	--	--	2	--	3
	36	35	8	3	17	--	76	24	13	9	--	--	3	--	6
	25		21	--	8	--	178	114	5	8	--	--	7	--	7
	8		15	--	13	--	93	83	11	9	--	--	1	--	1
	19		9	--	38	--	139	61	12	--	--	--	3	--	26
	4		25	--	19	--	--	73	11	--	--	--	7	--	10
	26		2	--	12	--	--	--	11	--	--	--	--	--	2
	38		23	--		--	--	--	6	--	--	--	--	--	8
	3		17	--		--	--	--	--	--	--	--	--	--	1
	10		4	--
			3	--
			10
			11
			17
			9
mean	19.7667	22.0385	12.2154	8.38462	11.0175	58.84	99.8	59.0357	9.44828	11.5926	14.8298	10.449	3.625	9.4	4.86441
median	16.5	20.5	12	6	8	45	89	55.5	6	8.5	11	8	2.5	7	3
SD	13.3548	11.5418	6.38722	7.17335	9.94537	44.0043	52.5334	41.7812	9.748	8.75132	11.8088	6.79786	2.69385	7.62113	6.20194
p-value			0.00282696			3.77833e-05	1.52304e-05						6.16223e-07	0.000871385

## Sheet: Figure S1a
Fig S1a: Quantification of immunoblot signals from HA-tagged hATG8s
samples	180614	180503	180328	average	stdev	ttest compared to LC3C
LC3A	0.181996	0.00691437	0.0412351	0.076715	0.0927765	0.000484333
LC3B	0.0679814	0.0249188	0.0482493	0.0470498	0.0215564	6.99119e-05
LC3C	0.696597	0.825946	0.813091	0.778545	0.0712592
GAB	0.0320393	0.0957183	0.0460391	0.0579322	0.033464	9.2498e-05
GABL1	0.0151413	0.0260195	0.0170047	0.0193885	0.00581773	5.14287e-05
GABL2	0.00624521	0.0204831	0.0343805	0.0203696	0.014068	5.50297e-05

## Sheet: Figure S1b
Fig S1b: Number of GFP-LC3C puncta
WT						TECPR1-/-
Count	Total Area	Average Size	%Area	Mean		Count	Total Area	Average Size	%Area	Mean
25	11.008	0.440	1.786	255		81	19.061	0.235	3.267	255
71	29.160	0.411	4.953	255		52	10.846	0.209	1.657	255
34	39.161	1.152	9.058	255		27	4.936	0.183	0.691	255
39	12.696	0.326	2.116	255		63	15.197	0.241	2.164	255
22	19.093	0.868	2.312	255		179	31.660	0.177	2.732	255
53	18.119	0.342	2.142	255		149	54.455	0.365	5.319	255
36	16.431	0.456	2.721	255		96	28.413	0.296	4.109	255
26	18.736	0.721	3.824	255		94	21.464	0.228	2.836	255
95	44.811	0.472	6.576	255		81	22.990	0.284	2.433	255
109	75.529	0.693	12.854	255		60	20.944	0.349	5.434	255
97	40.070	0.413	6.012	255		66	18.217	0.276	2.408	255
90	31.627	0.351	4.108	255		39	8.345	0.214	1.127	255
50	11.592	0.232	1.685	255		20	9.060	0.453	1.102	255
24	8.767	0.365	1.531	255		73	19.126	0.262	2.008	255
22	4.449	0.202	1.127	255		121	32.212	0.266	3.861	255
26	5.488	0.211	1.559	255		86	26.529	0.308	3.186	255
10	1.559	0.156	0.505	255		35	8.410	0.240	1.050	255
14	1.883	0.135	0.478	255		271	112.774	0.416	8.231	255
104	35.881	0.345	4.548	255		67	14.807	0.221	2.711	255
36	7.436	0.207	1.016	255		79	27.958	0.354	3.644	255
16	10.910	0.682	1.790	255		89	21.821	0.245	2.435	255
23	10.261	0.446	1.277	255		76	35.297	0.464	4.612	255
57	25.360	0.445	3.577	255		40	14.969	0.374	2.295	255
107	42.441	0.397	4.970	255		104	41.824	0.402	6.501	255
126	37.959	0.301	4.873	255		60	18.671	0.311	2.231	255
103	36.173	0.351	5.523	255		119	20.620	0.173	2.668	255
55	18.963	0.345	3.364	255		182	30.751	0.169	4.119	255
46	31.108	0.676	11.071	255		28	10.910	0.390	2.096	255
						135	24.289	0.180	3.682	255
						72	9.027	0.125	1.330	255
						127	25.685	0.202	2.678	255
8.43545e-05	p value					206	39.161	0.190	3.698	255
						152	38.284	0.252	4.326	255
						70	18.834	0.269	2.069	255
						126	37.018	0.294	4.894	255
						66	12.079	0.183	1.233	255
						64	15.879	0.248	1.554	255
						41	8.085	0.197	1.183	255
						40	8.962	0.224	1.116	255
						70	12.631	0.180	1.639	255
						135	28.120	0.208	3.679	255
						141	32.829	0.233	4.343	255
						226	59.651	0.264	6.848	255
						110	23.964	0.218	3.090	255
						169	51.922	0.307	4.804	255
						77	17.015	0.221	2.100	255
						89	16.853	0.189	2.293	255
						98	18.963	0.194	2.188	255
						114	18.541	0.163	2.582	255
						142	24.938	0.176	4.345	255
						96	22.308	0.232	2.869	255
						76	23.704	0.312	3.528	255
						178	33.673	0.189	4.340	255
						93	16.106	0.173	2.817	255
						139	37.862	0.272	5.064	255

## Sheet: Figure S2b
Fig S2b: Colocalization with RFP-LC3C
	TECPR1 and LC3C			TECPR1 and LC3C starved			TR1 and LC3C			TR1 and LC3C starved
	Pearson			Pearson		TR1 and LC3C	Pearson			Pearson
	0.43			0.23			0.26			0.23
	0.27			0.1			0.31			0.12
	0.1			0.17			0.39			0.23
	0.13			0.34			0.31			0.38
	0.56			0.22			0.51			0.22
	0.41			0.39			0.27			0.19
	0.4			0.23			0.46			0.33
	0.23			0.09			0.49			0.25
	0.39			0.4			0.42			0.37
	0.43			0.18			0.22			0.24
	0.42			0.22			0.44			0.26
	0.32			0.36			0.34			0.19
	0.41			0.22			0.16			0.25
	0.19			0.16			0.37			0.22
	0.32			0.41			0.15			0.2
	0.12			0.17			0.23			0.29
	0.14			0.53			0.34			0.21
	0.35			0.34			0.3			0.43
	0.14			0.14			0.32			0.54
	0.26			0.21			0.36			0.37
	0.12			0.2			0.39			0.48
	0.2			0.09			0.36			0.48
	0.09			0.29			0.27			0.21
	0.18			0.21			0.26			0.33
	0.08			0.19			0.29			0.49
	0.11			0.17			0.46			0.16
	0.28			0.15			0.21			0.17
	0.25			0.21			0.47			0.24
	0.22			0.32			0.29			0.3
	0.11			0.18			0.48			0.09
	0.2			0.18			0.16			0.13
	0.13			0.27			0.4			0.2
	0.26			0.12			0.26			0.17
	0.24			0.32			0.34			0.1
	0.34			0.17			0.38			0.21
	0.18			0.17			0.42
	0.21			0.33			0.23		average	0.265143
	0.22			0.24			0.46		stdev	0.115641
				0.31			0.36
average	0.248421			0.17			0.33		ttest to normal growth cond	0.00261973
stdev	0.120551			0.29			0.41		ttest to TECPR1	0.27966
				0.22			0.39
				0.15
				0.13		average	0.339762
				0.22		stdev	0.0947265
				0.36
				0.34		ttest to TECPR1	0.000298829
				0.41
				0.23
			average	0.239796
			stdev	0.0972002
			ttest to normal growth cond	0.712668

## Sheet: Figure 3a
Fig 3a: Colocalization of GFP-LC3C and GFP-TECPR1 with 1050 immunostained LAMP2 and STX17
GFP-LC3C		GFP-TECPR1
LAMP2	Syntaxin17	LAMP2	Syntaxin17
0.12	0.34	0.25	0.13
0.1	0.3	0.29	0.12
0.25	0.4	0.22	0.11
0.08	0.31	0.29	0.09
0.09	0.27	0.53	0.07
0.13	0.37	0.69	0.08
0.06	0.46	0.23	0.13
0.1	0.32	0.59	0.07
0.07	0.33	0.31	0.19
0.11	0.39	0.39	0.1
0.09	0.44	0.61	0.12
0.12	0.45	0.26	0.12
0.13	0.35	0.3	0.24
0.08	0.44	0.16	0.07
0.18	0.46	0.51	0.09
0.09	0.49	0.24	0.12
0.12	0.27	0.33	0.06
0.21	0.39	0.69	0.14
0.13	0.4	0.18	0.19
0.09	0.54	0.39	0.17
0.2	0.56
0.08	0.56
0.18	0.64
0.19	0.44
0.11	0.54

## Sheet: Figure S4d
Fig S4d: Quantitative analysis of the colocalization of GFP-TECPR1 or GFP-TECPR1ΔPH with immunostained PtdIns(4)P
			Image TECPR1 wt							Image TECPR1deltaPH
			Pearson	tM1	tM2	tPearsonBelow	tPearsonAbove			Pearson	tM1	tM2	tPearsonBelow	tPearsonAbove
			0.53	0.72	0.83	-0.01	0.39			0.44	0.67	0.69	-0.02	0.3
			0.48	0.71	0.76	-0.03	0.3			0.5	0.71	0.77	-0.03	0.36
			0.35	0.55	0.73	-0.03	0.24			0.48	0.68	0.8	0	0.3
			0.35	0.15	0.09	0.25	-0.1			0.2	0.5	0.72	-0.01	0.07
			0.39	0.63	0.76	-0.04	0.24			0.55	0.66	0.77	-0.04	0.38
			0.17	0.29	0.51	-0.01	-0.02			0.35	0.74	0.89	-0.03	0.24
			0.36	0.16	0.17	0.28	-0.18			0.36	0.53	0.25	0.11	0.1
			0.36	0.24	0.22	0.2	-0.05			0.11	0.04	0.3	0.1	-0.16
			0.57	0.75	0.87	-0.03	0.36			0.47	0.64	0.61	-0.01	0.23
			0.44	0.65	0.82	-0.04	0.35			0.14	0.39	0.69	0	-0.01
			0.37	0.44	0.7	0	0.22			0.44	0.54	0.68	-0.01	0.28
			0.39	0.65	0.72	-0.01	0.14			0.63	0.67	0.34	0.21	0.39
			0.65	0.62	0.35	0.24	0.33			0.48	0.56	0.68	-0.06	0.4
			0.45	0.16	0.24	0.21	0.05			0.49	0.36	0.22	0.26	0.09
			0.55	0.07	0.06	0.42	0.02			0.45	0.7	0.69	-0.03	0.36
			0.33	0.58	0.77	-0.02	0.16			0.22	0.54	0.72	-0.04	0.13
			0.18	0.39	0.57	-0.01	-0.04			0.35	0.44	0.16	0.16	-0.04
			0.51	0.18	0.13	0.29	-0.01			0.19	0.52	0.19	0.05	-0.05
			0.23	0.55	0.72	-0.01	0.02			0.15	0.52	0.42	-0.01	-0.01
			0.29	0.67	0.76	-0.01	0.07			0.1	0.42	0.41	0	-0.07
			0.57	0.31	0.21	0.29	0.31			0.38	0.58	0.75	-0.08	0.22
			0.36	0.6	0.29	0.13	0.13			0.11	0.07	0.65	0.05	-0.05
			0.31	0.69	0.79	-0.01	0.2			0.28	0.64	0.66	-0.02	0.18
			0.57	0.8	0.86	-0.05	0.38			0.31	0.34	0.66	-0.02	0.09
			0.6	0.07	0.05	0.56	-0.09			0.3	0.42	0.73	-0.05	0.23
			0.58	0.13	0.08	0.54	-0.19			0.46	0.54	0.78	-0.01	0.34
			0.42	0.52	0.73	-0.01	0.33			0.01	0.01	0.32	0	-0.09
			0.45	0.49	0.77	-0.02	0.35			0.31	0.29	0.62	-0.03	0.02
			0.39	0.67	0.78	0	0.2			0.18	0.5	0.64	-0.04	0.02
			0.52	0.17	0.2	0.39	-0.15			0.25	0.19	0.03	0.22	-0.23
			0.42	0.69	0.8	-0.04	0.3			0.4	0.44	0.49	0	0.27
			0.44	0.39	0.62	0	0.32			0.09	0.54	0.47	-0.01	-0.03
			0.66	0.33	0.15	0.39	0.06			0.37	0.54	0.57	-0.01	0.03
			0.61	0.34	0.23	0.39	0.03			0.27	0.34	0.61	-0.06	0.04
			0.43	0.03	0.02	0.42	-0.68			0.33	0.12	0.43	0.14	0.09
			0.56	0.41	0.2	0.37	-0.14			0.15	0.28	0.51	-0.02	-0.02
			0.4	0.48	0.61	0	0.32			0.25	0.38	0.55	-0.05	0.02
			0.42	0.08	0.08	0.38	-0.25			0.23	0.37	0.34	0	0.16
			0.39	0.61	0.64	-0.03	0.17			0.33	0.42	0.55	-0.02	0.13
			0.42	0.7	0.8	-0.06	0.22			0.57	0.59	0.59	-0.03	0.55
			0.38	0.2	0.1	0.27	-0.23			0.11	0.17	0.44	0	-0.03
			0.54	0.1	0.15	0.35	0.13			0.1	0.28	0.28	-0.01	-0.06
			0.29	0.32	0.12	0.15	-0.04			0.28	0.45	0.59	0	0.11
			0.5	0.22	0.17	0.36	-0.09			0.49	0.28	0.11	0.23	0.14
			0.41	0.4	0.54	0	0.16			0.22	0.51	0.31	-0.02	-0.05
										0.17	0.38	0.52	0	-0.01
		average	0.435333	0.420222	0.461556					0.22	0.48	0.31	0	0.08
		stdev	0.116221	0.22949	0.301466
									average	0.303617	0.446383	0.521489
									stdev	0.150368	0.181939	0.207584
		p value	9.82518e-06
			Pearson	stdev
		TECPR1 wt	0.435333	0.116221
		TECPR1ΔPH	0.303617	0.150368

## Sheet: Figure 5b
Fig 5b: Quantification of colocalization with EEA1
TECPR1 wt	TECPR1ΔPH	TECPR1ΔPH-2xFYVE
0.05	0.19	0.14
0.07	0.13	0.44
0.11	0.05	0.39
0.06	0.06	0.21
0.16	0.1	0.36
0.09	0.05	0.19
0.1	0.07	0.26
0.05	0.07	0.37
0.15	0.03	0.29
0.12	0.04	0.35
0.07	0.06	0.36
0.09	0.04	0.43
0.07	0.14	0.33
0.03	0.08	0.29
0.09	0.07	0.25
0.06	0.07	0.37
0.28	0.11	0.39
0.08	0.06	0.35
0.18	0.05	0.24
0.09	0.19	0.2
	0.09	0.49
	0.19	0.31
		0.26
		0.38
		0.37
p value (compared to wt)		1.32139e-12
p value (compared to ΔPH)		1.62295e-14

## Sheet: Figure 5d
Fig 5d: Quantification of colocalization with TECPR1DPH-2xFYVE
LC3A	LC3B	LC3C	GABARAP	GABARAPL1	GABARAPL2
-0.01	0.05	0.87	0.02	0.01	0.11
0.16	0.32	0.62	0.14	0.13	0.51
0.01	0.11	0.68	0.39	0.06	-0.01
0.01	0.08	0.44	0.15	0.1	0.47
0.04	0.08	0.21	0	0.02	0.07
0.33	0.22	0.76	0.05	0.35	0.1
0.15	0.22	0.45	0.18	0.39	0.6
0.13	0.11	0.44	0.05	0.21	0.67
0.03	0.14	0.42	0.37	0.04	0.26
0.39	0	0.41	0.24	0.03	0.05
0.14	0.15	0.53	0.01	0.05	0.05
0.01	0.3	0.75	0.04	0.08	0.02
0.05	0.03	0.15	0.64	0	0
0	0.03	0.5	0.4	0.05	0.23
0.06	0.02	0.35	0	0.09	0.07
0.3	0.2	0.37	0.22	0.09	0.01
0.07	0.12	0.83	0.17	0.05	0.04
0.01	0.08	0.42	0.14	0.02	0.04
0.02	0	0.52	0.08	0	0.02
0.01	0.01	0.6	0.01	0.02	0.37
0.02	-0.01	0.79	0.05	0.04	0.01
0.01	0.01	0.5	0	0.09	0
0.09	0.01	0.4	0.03	0.15	0.14
0.12	0.02	0.38	0	0.11	0.02
0.02	0.13	0.05	0.1	0.05	0.03
0.12	0.01	0.73	0.01	0.02	0.31
0.1	0.22	0.82	0.07	0	0.04
0.02	0.14	0.55	0	0.16	0.06
0.01	0.08	0.51	0.22	0.02	0.1
0.06	-0.01	0.49	0.13	0.02	0.14
0	0	0.36	0.15	0.06	0.06
0.11	0.05	0.65	0.02	0.13	0.08
0.07	0.05	0.55	0.12	0.43	0.04
0.1	0.01	0.63	0.18	0.04	0
0	0.59	0.2	0.03	0.17	0.43
0.11	0.02	0.38	0.03	0.11	0.49
0.33	0	0.17	0.12	0.08	0.05
0.05	0.02	0.46	0.13	0.13	0.24
0.28	0.18	0.28	0.06	0.09	0.11
0.19	0.36	0.27	0.01	0.32	0.34
0.07	0.09	0.69	0.23
0.01	0.04	0.7	0.01
0.07	0.03	0.41	0.28
		0.43	0.13
		0.42	0.33
		0.45	0.21
		0.21	0.07
		0.62	0.14
			0.38
			0.13
			0.14
4.08735e-20	1.7609e-18		1.46481e-17	2.25875e-18	1.09603e-11		p value compared to LC3C

## Sheet: Figure 5e
Fig 5e: Quantification of colocalization with LC3
LIR	W175A	I178A	W175A/I178A
0.33	0.07	0.03	0.05
0.48	0.07	0.07	0.09
0.09	0.05	0.18	0.09
0.19	0.05	0.13	0.09
0.09	0.05	0.13	0.08
0.08	0.13	0.14	0.06
0.09	0.15	0.17	0.11
0.14	0.08	0.1	0.05
0.18	0.06	0.14	0.11
0.22	0.05	0.19	0.12
0.16	0.06	0.08	0.06
0.3	0.05	0.06	0.08
0.2	0.02	0.09	0.07
0.25	0.05	0.1	0.07
0.29	0.04	0.06	0.07
0.32	0.05	0.11	0.08
0.11	0.06	0.07	0.06
0.1	0.06	0.05	0.09
0.17	0.07	0.05	0.06
0.11	0.06	0.07	0.05
0.1	0.04	0.08	0.06
0.09	0.03	0.07	0.06
0.35	0.06	0.09	0.06
0.35	0.06	0.14	0.05
0.1	0.11	0.12	0.04
0.11	0.06	0.38	0.08
0.12	0.14	0.08	0.06
0.13	0.1	0.09	0.08
0.09	0.13	0.18	0.09
0.1	0.1	0.05	0.07
0.11	0.14	0.09	0.11
0.14	0.1	0.09	0.1
0.11		0.04	0.05
0.26		0.15	0.11
0.19		0.21	0.1
0.2		0.09	0.06
0.18		0.17	0.07
0.17		0.13	0.04
0.14		0.15	0.07
0.23			0.07
0.26			0.06
			0.05
			0.12
			0.03
			0.07
			0.08
			0.08
			0.08
			0.1
			0.07
p value (compared to LIR)	3.60267e-08	0.000306308	9.45494e-12

[truncated: 10 more sheets: Figure S5c, Figure 6d, Figure S6c, Figure S6e, Figure S6h, Figure 7d, Figure S7b, Figure S7d, Figure S7g, Figure S7k]
